# Supplementary material for: On the elephant trails: habitat suitability and connectivity for Asian elephants in eastern Indian landscape
Source: PeerJ. 2024 Mar 29;12:e16746. doi: 10.7717/peerj.16746 (PMC10984178; doi:10.7717/peerj.16746)
Supplement: Supplemental Information 1 [file peerj-12-16746-s001.r]

##Ensemble habitat suitability for Asian Elephant in Odisha (India)
install.packages("biomod2")
library(biomod2)
library(raster)
library(sp)
library(rgdal)

setwd("D:/MS/Odisha_Elephant/Tests_07072022")

##importing rarefied presence
Data<-read.csv("D:/MS/Odisha_Elephant/Tests_07072022/ele_1kmod.csv", header=T)
head(Data)
str(Data)
myRespName <- 'ele'
myResp <- as.numeric(Data[,myRespName])
str(myResp)

# the XY coordinates of species data
myRespXY <- Data[,c("longitude", "latitude")]
str(myRespXY)

bio12<-raster("D:/MS/Odisha_Elephant/final_variables_odisha/bio12.tif")
distpa<-raster("D:/MS/Odisha_Elephant/final_variables_odisha/dist_pa.tif")
elev<-raster("D:/MS/Odisha_Elephant/final_variables_odisha/elev.tif")
tri<-raster("D:/MS/Odisha_Elephant/final_variables_odisha/tri.tif")
ndvi <- raster("D:/MS/Odisha_Elephant/final_variables_odisha/ndvi_rescaled.tif")
res(bio12)

#resampling rasters
ndvi <- resample(ndvi, tri, method = "bilinear")
distpa <- resample(distpa, tri, method = "bilinear")
cor_vars <- stack(bio12, distpa, elev, tri, ndvi)

#checking VIF
library(usdm)
vif(cor_vars)
vifcor(cor_vars, th=0.60)

###Checking variable correlation
par(mfrow=c(1,1))
library(corrplot)
cor<- cor(sampleRandom(cor_vars, size= ncell(elev) * 0.05 ), method = "pearson")
jpeg("Correlationplot.jpeg", width = 7, height = 7, units = 'in', res = 500)
corrplot(cor, method = "number")
dev.off()

jpeg("Variable_Plot.jpeg", width = 15, height = 10, units = 'in', res = 600)
plot(cor_vars)
dev.off()

##Ensemble
vars_ele <- cor_vars
myExpl <- stack(vars_ele)
plot(myExpl)

setwd("D:/MS/Odisha_Elephant/Tests_07072022/test_20062023")

myBiomodData <- BIOMOD_FormatingData(resp.var = myResp,
                                     expl.var = myExpl,
                                     resp.xy = myRespXY,
                                     resp.name = myRespName,
                                     eval.resp.xy = myResp,
                                     PA.nb.rep = 1,
                                     PA.nb.absences = 11136,
                                     PA.strategy = 'random',
                                     na.rm = TRUE)

myBiomodData
myBiomodOption <- BIOMOD_ModelingOptions()
myBiomodOption

myBiomodModelOut <- BIOMOD_Modeling(
  myBiomodData,
  models = c("GLM","GBM", "GAM", "MARS", "RF","MAXENT.Phillips.2"),
  models.options = myBiomodOption,
  NbRunEval=1,
  DataSplit=80,
  Prevalence=0.5,
  VarImport=10,
  models.eval.meth = c('KAPPA','TSS','ROC'),
  SaveObj = TRUE,
  rescal.all.models = TRUE,
  do.full.models = FALSE,
  modeling.id = paste(myRespName,"FirstModeling",sep=""))

myBiomodModelEval <- get_evaluations(myBiomodModelOut)
myBiomodModelEval

myBiomodModelEval["KAPPA", "Testing.data" ,,,]
myBiomodModelEval["TSS", "Testing.data" ,,,]
myBiomodModelEval["ROC", "Testing.data",,,]

get_variables_importance(myBiomodModelOut)

capture.output(get_evaluations(myBiomodModelOut),
               file=file.path(myRespName,
                              paste(myRespName,"_formal_models_evaluation.txt", sep="")))
capture.output(get_variables_importance(myBiomodModelOut),
               file=file.path(myRespName,
                              paste(myRespName,"_formal_models_variables_importance.txt", sep="")))

myGBMModels <- BIOMOD_LoadModels(myBiomodModelOut, models=c('GBM'))
myRFModels <- BIOMOD_LoadModels(myBiomodModelOut, models=c('RF'))
myGLMModels <- BIOMOD_LoadModels(myBiomodModelOut, models=c('GLM'))
myGAMModels <- BIOMOD_LoadModels(myBiomodModelOut, models=c('GAM'))
myMAXModels <- BIOMOD_LoadModels(myBiomodModelOut, models=c('MAXENT.Phillips'))
myMARSModels <- BIOMOD_LoadModels(myBiomodModelOut, models=c('MARS'))

myRespPlotRF <- response.plot2(models  = myRFModels,
                               Data = get_formal_data(myBiomodModelOut,'expl.var'), 
                               show.variables= get_formal_data(myBiomodModelOut,'expl.var.names'),
                               do.bivariate = FALSE,
                               fixed.var.metric = 'median',
                               col = c("red", "blue", "green","black"),
                               legend = TRUE,
                               data_species = get_formal_data(myBiomodModelOut,'resp.var'))
str(myRespPlotRF)
write.csv(myRespPlotRF, file = "myRespPlotRF.csv")
myRespPlotGAM <- response.plot2(models  = myGAMModels,
                                Data = get_formal_data(myBiomodModelOut,'expl.var'), 
                                show.variables= get_formal_data(myBiomodModelOut,'expl.var.names'),
                                do.bivariate = FALSE,
                                fixed.var.metric = 'median',
                                col = c("red", "blue", "green","black"),
                                legend = TRUE,
                                data_species = get_formal_data(myBiomodModelOut,'resp.var'))
write.csv(myRespPlotGAM, file = "myRespPlotGAM.csv")
myRespPlotGLM <- response.plot2(models  = myGLMModels,
                                Data = get_formal_data(myBiomodModelOut,'expl.var'), 
                                show.variables= get_formal_data(myBiomodModelOut,'expl.var.names'),
                                do.bivariate = FALSE,
                                fixed.var.metric = 'median',
                                col = c("red", "blue", "green","black"),
                                legend = TRUE,
                                data_species = get_formal_data(myBiomodModelOut,'resp.var'))
write.csv(myRespPlotGLM, file = "myRespPlotGLM.csv")
myRespPlotGBM <- response.plot2(models  = myGBMModels,
                                Data = get_formal_data(myBiomodModelOut,'expl.var'), 
                                show.variables= get_formal_data(myBiomodModelOut,'expl.var.names'),
                                do.bivariate = FALSE,
                                fixed.var.metric = 'median',
                                col = c("red", "blue", "green","black"),
                                legend = TRUE,
                                data_species = get_formal_data(myBiomodModelOut,'resp.var'))
write.csv(myRespPlotGBM, file = "myRespPlotGBM.csv")
myRespPlotMAX <- response.plot2(models  = myMAXModels,
                                Data = get_formal_data(myBiomodModelOut,'expl.var'), 
                                show.variables= get_formal_data(myBiomodModelOut,'expl.var.names'),
                                do.bivariate = FALSE,
                                fixed.var.metric = 'median',
                                col = c("red", "blue", "green","black"),
                                legend = TRUE,
                                data_species = get_formal_data(myBiomodModelOut,'resp.var'))
write.csv(myRespPlotMAX, file = "myRespPlotMAX2.csv")
myRespPlotMARS <- response.plot2(models  = myMARSModels,
                                 Data = get_formal_data(myBiomodModelOut,'expl.var'), 
                                 show.variables= get_formal_data(myBiomodModelOut,'expl.var.names'),
                                 do.bivariate = FALSE,
                                 fixed.var.metric = 'median',
                                 col = c("red", "blue", "green","black"),
                                 legend = TRUE,
                                 data_species = get_formal_data(myBiomodModelOut,'resp.var'))
write.csv(myRespPlotMARS, file = "myRespPlotMARS.csv")


# Project selected models for later building ensemble model

myBiomodModelOut
myBiomodProj <- BIOMOD_Projection("ele_PA1_RUN1_RF", "ele_PA1_RUN2_RF", "ele_PA1_RUN3_RF", "ele_PA1_RUN4_RF", "ele_PA1_RUN5_RF", "ele_PA1_RUN6_RF",
                                  "ele_PA1_RUN7_RF", "ele_PA1_RUN8_RF", "ele_PA1_RUN9_RF", "ele_PA1_RUN10_RF", 
                                  "ele_PA1_RUN2_GBM", "ele_PA1_RUN3_GBM", "ele_PA1_RUN4_GBM", "ele_PA1_RUN5_GBM", "ele_PA1_RUN6_GBM", "ele_PA1_RUN8_GBM",
                                  "ele_PA1_RUN9_GBM", "ele_PA1_RUN10_GBM",
                                  "ele_PA1_RUN3_MARS", "ele_PA1_RUN6_MARS", "ele_PA1_RUN8_MARS", 
                                  "ele_PA1_RUN3_GAM", "ele_PA1_RUN6_GAM", "ele_PA1_RUN8_GAM", 
                                  "ele_PA1_RUN8_MAXENT.Phillips.2", "ele_PA1_RUN3_MAXENT.Phillips.2", "ele_PA1_RUN4_MAXENT.Phillips.2",
                                  "ele_PA1_RUN5_MAXENT.Phillips.2", "ele_PA1_RUN6_MAXENT.Phillips.2", "ele_PA1_RUN9_MAXENT.Phillips.2",
                                  modeling.output = myBiomodModelOut,
                                  new.env = myExpl,
                                  proj.name = 'current',
                                  selected.models = c(),
                                  binary.meth = 'ROC',
                                  compress = 'xz',
                                  build.clamping.mask = FALSE,
                                  output.format = '.grd')

myBiomodProj <- BIOMOD_Projection(
  modeling.output = myBiomodModelOut,
  new.env = myExpl,
  proj.name = 'current',
  selected.models = "all",
  binary.meth = 'ROC',
  compress = 'xz',
  build.clamping.mask = FALSE,
  output.format = '.grd')


plot(myBiomodProj, str.grep = 'ele_PA1_RUN1_GBM')
plot(myBiomodProj, str.grep = 'ele_PA1_RUN1_GAM')
plot(myBiomodProj, str.grep = 'ele_PA1_RUN1_MARS')
plot(myBiomodProj, str.grep = 'ele_PA1_RUN1_RF')
plot(myBiomodProj, str.grep = 'ele_PA1_RUN2_RF')
plot(myBiomodProj, str.grep = 'ele_PA1_RUN3_RF')
plot(myBiomodProj, str.grep = 'ele_PA1_RUN4_RF')
plot(myBiomodProj, str.grep = 'ele_PA1_RUN5_GBM')
plot(myBiomodProj, str.grep = 'ele_PA1_RUN5_GAM')
plot(myBiomodProj, str.grep = 'ele_PA1_RUN5_MARS')
plot(myBiomodProj, str.grep = 'ele_PA1_RUN5_RF')
plot(myBiomodProj, str.grep = 'ele_PA1_RUN6_GBM')
plot(myBiomodProj, str.grep = 'ele_PA1_RUN6_RF')
plot(myBiomodProj, str.grep = 'ele_PA1_RUN7_RF')
plot(myBiomodProj, str.grep = 'ele_PA1_RUN8_GBM')
plot(myBiomodProj, str.grep = 'ele_PA1_RUN8_RF')
plot(myBiomodProj, str.grep = 'ele_PA1_RUN9_GBM')
plot(myBiomodProj, str.grep = 'ele_PA1_RUN9_RF')
plot(myBiomodProj, str.grep = 'ele_PA1_RUN10_GBM')

# Build ensemble model from selected models.
myBiomodEM <- BIOMOD_EnsembleModeling(modeling.output = myBiomodModelOut,
                                      chosen.models = c("ele_PA1_RUN1_RF", "ele_PA1_RUN2_RF", "ele_PA1_RUN3_RF", "ele_PA1_RUN4_RF", "ele_PA1_RUN5_RF", "ele_PA1_RUN6_RF",
                                                        "ele_PA1_RUN7_RF", "ele_PA1_RUN8_RF", "ele_PA1_RUN9_RF", "ele_PA1_RUN10_RF", 
                                                        "ele_PA1_RUN2_GBM", "ele_PA1_RUN3_GBM", "ele_PA1_RUN4_GBM", "ele_PA1_RUN5_GBM", "ele_PA1_RUN6_GBM", "ele_PA1_RUN8_GBM",
                                                        "ele_PA1_RUN9_GBM", "ele_PA1_RUN10_GBM",
                                                        "ele_PA1_RUN3_MARS", "ele_PA1_RUN6_MARS", "ele_PA1_RUN8_MARS", 
                                                        "ele_PA1_RUN3_GAM", "ele_PA1_RUN6_GAM", "ele_PA1_RUN8_GAM", 
                                                        "ele_PA1_RUN8_MAXENT.Phillips.2", "ele_PA1_RUN3_MAXENT.Phillips.2", "ele_PA1_RUN4_MAXENT.Phillips.2",
                                                        "ele_PA1_RUN5_MAXENT.Phillips.2", "ele_PA1_RUN6_MAXENT.Phillips.2", "ele_PA1_RUN9_MAXENT.Phillips.2"),
                                      em.by = 'all',
                                      eval.metric = c('ROC'),
                                      eval.metric.quality.threshold = c(0.5),
                                      prob.mean = TRUE,
                                      prob.cv = TRUE,
                                      prob.ci = TRUE,
                                      prob.ci.alpha = 0.05,
                                      prob.median = FALSE,
                                      committee.averaging = FALSE,
                                      prob.mean.weight = TRUE,
                                      prob.mean.weight.decay = 'proportional',
                                      VarImport=5)
#####################################check it

EMplot <- BIOMOD_EnsembleForecasting(projection.output = myBiomodProj, 
                                     EM.output = myBiomodEM)
jpeg("Ensemble_model.jpeg", width = 10, height = 10, units = 'in', res = 600)
plot(EMplot)
dev.off()

get_evaluations(myBiomodEM)

### save models evaluation scores and variables importance on hard drive

capture.output(get_evaluations(myBiomodModelOut),
               file=file.path(myRespName,
                              paste(myRespName,"_formal_models_evaluation.txt", sep="")))
capture.output(get_variables_importance(myBiomodModelOut),
               file=file.path(myRespName,
                              paste(myRespName,"_formal_models_variables_importance.txt", sep="")))


myModels <- BIOMOD_LoadModels(myBiomodEM)
myRespPlot_F <- response.plot2(models  = myModels,
                               Data = get_formal_data(myBiomodModelOut,'expl.var'), 
                               show.variables= get_formal_data(myBiomodModelOut,'expl.var.names'),
                               do.bivariate = F,
                               fixed.var.metric = 'mean',
                               col = c("red", "blue", "green","black"),
                               legend = TRUE,
                               data_species = get_formal_data(myBiomodModelOut,'resp.var'))

write.csv(myRespPlot_F, "response.CSV")
jpeg("VariableResponsePlot.jpeg", width = 10, height = 10, units = 'in', res = 600)
myRespPlot_EM <- response.plot2(models  = myModels,
                                Data = get_formal_data(myBiomodModelOut,'expl.var'), 
                                show.variables= get_formal_data(myBiomodModelOut,'expl.var.names'),
                                do.bivariate = FALSE,
                                fixed.var.metric = 'mean',
                                col = "black",
                                legend = TRUE,
                                save.file = TRUE,
                                name = "response_curve",
                                ImageSize = 400,
                                plot = TRUE,
                                data_species = get_formal_data(myBiomodModelOut,'resp.var'))
dev.off()

write.csv(myRespPlot_F, file = "D:/Odisha_Elephant/Tests_07072022/modelresponsecurve_data.csv")

RC<-get_variables_importance(myBiomodEM)
RC
write.csv(RC,file = "D:/Odisha_Elephant/Tests_07072022/ele_RC.csv")


##### Ensemble
Ensemble_raster <- raster("D:/Odisha_Elephant/Tests_07072022/ele/proj_current/proj_current_ele_ensemble.grd")
writeRaster(Ensemble_raster, file="D:/Odisha_Elephant/Tests_07072022/ele/proj_current", format="ascii",overwrite=TRUE)


##plotting response variables
dat <- read.csv("D:/MS/Odisha_Elephant/Tests_07072022/test_20062023/response.CSV", header = T)

bio12_plotdat <- read.table('clipboard', header = T)
str(bio12_plotdat)
bio12plot <- ggplot(bio12_plotdat, aes(expl.val, pred.val)) + geom_smooth(method = "gam", color = "black", lwd=1.3) +
  xlab("Precipitation (mm)") + ylab("Habitat use probability by Asian elephants") + ylim(0, 1) + theme_classic()
ggsave("precipitation_respcurve.JPG", width = 4000, height = 4000, units = "px", dpi = 600)
bio12plot + theme(text = element_text(size = 17)) + theme(axis.text.x = element_text(face="bold", size=14),
                                                          axis.text.y = element_text(face="bold", size=14))
dev.off()

pa_plotdat <- read.table('clipboard', header = T)
paplot <- ggplot(pa_plotdat, aes(expl.val, pred.val)) + geom_smooth(method = "gam", color = "black", lwd=1.3) +
  xlab("Distance from protected area (meters)") + ylab("Habitat use probability by Asian elephants") + ylim(0, 1) + theme_classic()

ggsave("protectedarea_respcurve.JPG", width = 4000, height = 4000, units = "px", dpi = 600)
paplot + theme(text = element_text(size = 17)) + theme(axis.text.x = element_text(face="bold", size=14),
                                                       axis.text.y = element_text(face="bold", size=14))
dev.off()


elev_plotdat <- read.table('clipboard', header = T)
elevplot <- ggplot(elev_plotdat, aes(expl.val, pred.val)) + geom_smooth(method = "gam", color = "black", lwd=1.3) +
  xlab("Elevation (meters)") + ylab("Habitat use probability by Asian elephants") + ylim(0, 1) + theme_classic()

ggsave("elevation_respcurve.JPG", width = 4000, height = 4000, units = "px", dpi = 600)
elevplot + theme(text = element_text(size = 17)) + theme(axis.text.x = element_text(face="bold", size=14),
                                                         axis.text.y = element_text(face="bold", size=14))
dev.off()


ndvi_plotdat <- read.table('clipboard', header = T)
ndviplot <- ggplot(ndvi_plotdat, aes(expl.val, pred.val)) + geom_smooth(method = "gam", color = "black", lwd=1.3) +
  xlab("Normalized Difference Vegetation Index") + ylab("Habitat use probability by Asian elephants") + ylim(0, 1) + theme_classic()
ggsave("ndvi_respcurve.JPG", width = 4000, height = 4000, units = "px", dpi = 600)
ndviplot + theme(text = element_text(size = 17)) + theme(axis.text.x = element_text(face="bold", size=14),
                                                         axis.text.y = element_text(face="bold", size=14))
dev.off()


tri_plotdat <- read.table('clipboard', header = T)
triplot <- ggplot(tri_plotdat, aes(expl.val, pred.val)) + geom_smooth(method = "gam", color = "black", lwd=1.3) +
  xlab("Terrain Ruggedness") + ylab("Habitat use probability by Asian elephants") + ylim(0, 1) + theme_classic()
ggsave("terrainruggedness_respcurve.JPG", width = 4000, height = 4000, units = "px", dpi = 600)
triplot + theme(text = element_text(size = 17)) + theme(axis.text.x = element_text(face="bold", size=14),
                                                        axis.text.y = element_text(face="bold", size=14))
dev.off()
